# Supplementary material for: Comparative Analysis of Frailty Scores for Predicting Adverse Outcomes in Hip Fracture Patients: Insights from the United States National Inpatient Sample
Source: J Pers Med. 2024 Jun 10;14(6):621. doi: 10.3390/jpm14060621 (PMC11204756; doi:10.3390/jpm14060621)
Supplement: Supplementary file 1 [file jpm-14-00621-s001.zip]

Archive with 1 entries (1 files):
- jpm-3021772-supplementary.pdf
